# Supplementary material for: Ligand-Based Virtual Screening, Molecular Docking, and Molecular Dynamic Simulations of New β-Estrogen Receptor Activators with Potential for Pharmacological Obesity Treatment
Source: Molecules. 2023 May 27;28(11):4389. doi: 10.3390/molecules28114389 (PMC10254148; doi:10.3390/molecules28114389)
Supplement: Supplementary file 1 [file molecules-28-04389-s001.zip]

Archive with 1 entries (1 files):
- molecules-2414741-supplementary.pdf
